# Supplementary material for: Deletion of neural estrogen receptor alpha induces sex differential effects on reproductive behavior in mice
Source: Commun Biol. 2022 Apr 20;5:383. doi: 10.1038/s42003-022-03324-w (PMC9021208; doi:10.1038/s42003-022-03324-w)
Supplement: Supplementary file 4 — Supplementary Data 1 [file 42003_2022_3324_MOESM4_ESM.xlsx]

## Sheet: figure 1
figure 1b
	Erα fl/fl				Erα Nescre
	Ovary	Cortex	Hippocampus	Hypothalamus	Ovary	Cortex	Hippocampus	Hypothalamus
	0.702415	0.565592	0.5	0.76896	0.679308	0.282641	0.230251	0.15
	1	0.816525	0.729928	0.782134	0.878055	0.1	0.324603	0.2
	1.47837	0.9	0.9	0.970846	1.36297	0.410766	0.12	0.35
figure 1c
	Erα fl/fl				Erα Nescre
	Testis	Cortex	Hippocampus	Hypothalamus	Testis	Cortex	Hippocampus	Hypothalamus
	0.641778	0.402019	0.33	0.4	0.557355	0.209109	0.0506702	0.0732406
	1.07409	0.5	0.621111	0.5	1.14494	0	0.096	0.1
	0.550163	0.35	0.22	0.6	0.782878	0.0962868	0	0.0927054

## Sheet: figure 2
figure 2a
	Erα fl/fl				Erα Nescre
	PE	E	M	D	PE	E	M	D
	2	2	7	6	0	3	12	2
	2	2	6	7	0	0	17	0
	4	5	5	3	0	0	17	0
	2	2	8	5	1	0	11	5
	4	5	7	1	0	1	16	0
	0	3	8	6	0	3	14	0
	4	3	6	4	0	2	15	0
	3	4	5	7	0	0	17	0
	3	4	5	7	0	0	17	0
	3	4	5	7	0	0	17	0
	2	5	6	6	0	0	11	6
	2	2	1	14	0	0	6	13
	3	2	5	9	0	0	19	0
	4	3	7	5	0	0	19	0
	3	2	7	7	0	0	19	0
	2	3	6	8	2	3	9	5
	2	2	7	8	0	0	14	5
	2	4	4	9	0	0	19	0
	1	3	7	8	0	0	19	0
	2	3	4	10	0	0	18	1
	3	3	4	9	0	0	18	1
	2	3	5	9	0	0	5	14
	4	4	6	5	2	1	8	8
	3	3	4	9	0	0	24	0
	3	3	6	7	0	2	22	0
	3	3	5	8	1	2	21	0
	1	3	7	8	0	0	24	0
	2	2	5	10	0	0	24	0
	2	4	6	7
	4	4	6	5
	3	2	5	9
	5	6	9	4
	5	5	7	7
	4	5	8	7
	4	5	7	8
figure 2c
	Erα fl/fl		Erα Nescre
	PE-E	M-D
	321	236	55
	346	197	87
	156	153	60
	235	188	81
	407	145	48
	285	264
figure 2e
	Erα fl/fl	Erα Nescre
	168	106
	103	117
	217	79
	304	139
	123	260
	547	47
	202
	418
	195
	315
	213
figure 2f
	Erα fl/fl			Erα Nescre
	test 1	test 2	test 3	test 1	test 2	test 3
	25	0	35	0	0	0
	85	75	60	0	0	0
	5.26316	50	53.8462	0	0	0
	38.8889	70	75	0	0	0
	66.6667	26.3158	65	0	0	0
	10	25	60	0	0	0
	0	35	85	0	0	0
	42.8571	70.5882	80	0	0	0
	0	35	66.6667	0	0	0
	16.6667	70	75	0	0	0
	10	50	83.3333	0	0	0
				0	0	0
				0	0	0
figure 2g
	Erα fl/fl		Erα Nescre
	female	male	female	male
	46.2478	53.7522	39.2592	60.7408
	38.0159	61.9841	36.9452	63.0548
	28.679	71.321	49.9549	50.0451
	53.2951	46.7049	25.5472	74.4528
	40.718	59.282	26.4311	73.5689
	32.4505	67.5494	44.699	55.301
	27.9756	72.0244	29.8801	70.12
	39.1299	60.8701	41.3274	58.6726
	36.4102	63.5898	47.6893	52.3107
	32.938	67.062	24.1303	75.8697
	31.1912	68.8089	40.1748	59.8252
			40.7637	59.2363
			39.8687	60.1313
figure 2h
	Erα fl/fl	Erα Nescre
	145	14
	185	28
	45	17
	154	29
	136	23
	100	13

## Sheet: figure 3
figure 3a		test 1		test 2
		Erα fl/fl	Erα Nescre	Erα fl/fl	Erα Nescre
		%	%	%	%
	ejaculating	100	100	100	100
figure 3b
	test 1						test 2
	Erα fl/fl			Erα Nescre			Erα fl/fl			Erα Nescre
	mount	intromission	ejaculation	mount	intromission	ejaculation	mount	intromission	ejaculation	mount	intromission	ejaculation
	8.48333	8.48333	32.7167	18.75	18.9833	180.867	1.77	4.25	10.67	3.12	4.75	42.98
	6.01667	6.6	34.1333	13.9833	13.9833	159.567	5.4	5.4	30.57	4.57	4.57	126.65
	3.71667	3.71667	27.3167	12.8	12.8	119.117	3.48	3.48	23.62	6.83	11.33	91.65
	21.35	30.55	42.8667	55.05	55.05	72.4167	3.78	3.78	18.6	12.17	12.17	99.25
	4.21667	5.11667	41.8	14.2	14.2	84.5667	2.53	2.53	14.8	3.05	3.05	50.4
	4.8	4.8	38.0667	95.3833	97.0167	164.367	2.12	2.12	34.77	4.67	4.67	47.35
	10.8167	13.9667	56.6333	10.2167	11.5167	143.517	2.62	2.62	24.88	6.22	6.22	154.58
	4.13333	7.53333	38.4667	5.33333	5.33333	110.417	3.7	3.7	41.05	3.72	4.98	98.58
	6.53333	8.13333	19.2667	16.6333	17.8	116.3	2.57	2.57	15.03	5.77	6.03	21.82
	46.25	49.2667	64.3333	16.9833	16.9833	126.117	5.72	5.83	18.42	10.53	10.53	290.35
figure 3c
	Erα fl/fl		Erα Nescre
	test 1	test 2	test 1	test 2
	20.7667	7.12	159.367	38.83
	25.8333	23.3	142.867	121.2
	21.3333	19.27	105.817	83.28
	19.65	13.68	15.75	85.02
	35.15	10.48	68.3333	44.05
	30.6833	31.33	68.1333	40.13
	45.0167	19.67	130.433	145.75
	31.3167	34.9	103.55	91.62
	11.7833	9.42	99.2333	12.65
	16.8667	11.58	105.95	276.93
figure 3d
	Erα fl/fl		Erα Nescre
	female	male	female	male
	53.878	47.122	58.4196	41.5804
	50.5582	49.4418	75.4917	24.5083
	43.9711	56.0289	40.5503	59.4497
	55.1938	44.8062	42.4625	57.5375
	61.0053	38.9947	53.3347	46.6653
	61.4294	38.6706	60.6863	39.3137
	54.6313	45.3687	61.8285	38.1715
	64.6197	35.3803	55.7858	44.2142
	48.0136	51.9864	37.0219	62.9781
	84.415	15.585	57.1878	42.8122
	44.1144	55.8856	59.5684	40.4316
figure 3f
	Erα fl/fl	Erα Nescre
	736	318
	731	715
	600	836
	526	466
	547	396
	923	357
	760	626
	748	461
	862	551
	668	917
	735
figure 3g
	Erα fl/fl	Erα Nescre
	34.446	20.924
	42.569	54.907
	48.421	53.001
	27.777	16.987
	42.108	32.025
	67.822	22.672
	67.267	36.58
	55.452	24.189
	51.448	24.612
	69.133	66.978
	47.986
figure 3h
	Erα fl/fl									Erα Nescre
	short	flat	upward	downward	modulated	complex	mixed	one jump	frequency jump	short	flat	upward	downward	modulated	complex	mixed	one jump	frequency jump
	3	11	183	15	187	28	81	103	125	1	1	17	1	133	18	7	91	49
	17	6	103	38	121	39	78	84	245	0	2	16	1	158	32	116	246	144
	2	5	134	7	129	34	71	124	94	2	10	160	9	433	22	27	132	41
	5	9	127	22	69	22	55	120	97	7	10	232	3	76	8	13	77	40
	0	3	165	4	111	47	74	118	25	1	1	51	12	63	34	102	76	56
	1	17	213	9	148	23	75	332	105	2	4	60	8	30	9	61	140	43
	2	9	102	29	103	16	117	300	82	2	6	275	8	225	15	4	66	25
	5	6	197	7	50	47	120	237	79	0	5	106	6	40	12	57	135	100
	4	7	240	13	119	28	54	258	139	3	7	237	6	70	3	3	150	72
	5	1	91	19	199	29	171	59	94	6	6	143	30	213	44	64	325	86
	3	5	142	7	77	30	116	301	54
figure 3i
	Erα fl/fl									Erα Nescre
	short	flat	upward	downward	modulated	complex	mixed	one jump	frequency jump	short	flat	upward	downward	modulated	complex	mixed	one jump	frequency jump
	0.012	0.188	3.586	0.252	5.984	2.866	11.313	3.872	6.373	0.01	0.049	0.342	0.013	8.441	2.046	0.843	4.152	4.98911
	0.073	0.232	2.901	1.881	8.073	3.38	8.308	3.385	14.336	0	0.047	0.266	0.007	7.361	3.263	15.754	15.229	12.98
	0.009	0.25	3.026	0.455	7.497	3.86	12.896	10.507	9.921	0.008	0.387	4.218	0.283	27.755	2.189	3.411	10.992	3.758
	0.021	0.261	2.528	0.786	3.744	2.408	6.981	4.378	6.67	0.033	0.173	5.589	0.075	3.699	0.788	1.409	3.036	2.185
	0	0.036	3.968	0.144	8.412	5.833	11.029	10.138	2.548	0.005	0.015	1.248	0.362	2.854	2.763	14.173	5.84	4.765
	0.004	0.477	5.71	0.236	9.669	2.815	11.752	26.556	10.603	0.009	0.142	1.253	0.286	1.507	0.982	5.855	9.546	3.092
	0.005	0.311	2.949	1.011	8.15	2.451	19.515	23.321	9.554	0.01	0.184	7.496	0.223	19.565	1.408	0.536	4.479	2.679
	0.018	0.167	5.84	0.129	3.015	5.125	15.829	17.774	7.555	0	0.061	2.251	0.09	1.657	1.014	6.564	5.687	6.865
	0.017	0.126	5.385	0.377	7.879	3.552	7.998	13.955	12.159	0.013	0.122	5.759	0.182	4.696	0.237	0.392	7.162	6.049
	0.021	0.038	3.088	0.696	14.95	2.805	32.515	4.488	10.532	0.027	0.235	4.221	0.807	17.662	5.06	7.366	23.982	7.618
	0.013	0.222	3.323	0.193	4.402	3.361	13.395	18.843	4.234

## Sheet: figure 4
figure 4b
	Erα fl/fl	Erα Nescre
	67	33
	63	45
	53	36
	70	40
	57	37
	75	52
	85	35
	58
figure 4d
	Erα fl/fl	Erα Nescre
	53	44
	45	86
	43	111
	49	35
	40	95
	59	70
	50	133
	25
figure 4f
	Erα fl/fl				Erα Nescre
	MeA	BNST	MPOA	LS	MeA	BNST	MPOA	LS
	1223	1132	1861	2039	1350	535	1067	2114
	895	667	1346	1740	903	763	2256	1989
	896	585	1031	1490	1000	525	1136	1853
	1329	609	1280	1277	1139	1008	1564	2214
	863	664	1205	1664	1015	1290	1679	2815
	804	737	1106	2509	1399	1483	1592	2634
	1300	1201	2138	1899	1274	985	2732	2274
	706	749	2178	1717	1078	613	1320	1505
	889	932	2030	2160	1692	1538	1478	2398
	1499	963	2390	2592	1600	1070	1364	2003
	1559	1199	1292	2250
	1330	1409	1831	1926
	1338	872	923	2644
	1607	1102	1498	2410
		828	2120

## Sheet: figure 5
figure 5a		test 1		test 2
		AR::Erα fl/fl	AR::Erα Nescre	AR::Erα fl/fl	AR::Erα Nescre
		%	%	%	%
	ejaculating	100	57	100	57
figure 5b
	test 1						test 2
	AR::Erα fl/fl			AR::Erα Nescre			AR::Erα fl/fl			AR::Erα Nescre
	mount	intromission	ejaculation	mount	intromission	ejaculation	mount	intromission	ejaculation	mount	intromission	ejaculation
	5.4	5.4	29.9167	406.033	408.667	427.383	5.26667	5.53333	28.65	35.2333	35.6833	600
	7	7	37.2833	482.667	529.85	600	8.21667	8.35	25.6	400.633	401.65	600
	4.51667	5.01667	26.5333	179.917	179.917	231.8	3	3.35	8.8	10.8167	10.8167	114.333
	4.56667	4.56667	39.7833	14.75	17.0667	72.2167	1.16667	1.16667	11.2	7.9	7.9	60.5
	6.41667	10.1	36.6833	588.75	588.75	600	1.93333	1.93333	13.3333	5.43333	103.817	541.517
	2.85	3.18333	23.1167	600	600	600	2.18333	2.4	11.3833	556.5	558.45	600
	3.85	3.85	16.65	460.467	460.467	479.733	7.93333	7.93333	29.0333	126.633	127.6	152.9
	3.6	3.6	28.1167				1.36667	1.36667	14.2
	8.38333	8.38333	32.6167				6.78333	7.46667	36.1
	10.2333	10.2333	34.1667				3.98333	3.98333	7.53333
	19.45	46.75	76.6667				1.11667	1.11667	13.7833
figure 5c
	AR::Erα fl/fl		AR::Erα Nescre
	test 1	test 2	test 1	test 2
	24.5167	23.1167	18.7167	600
	30.2833	17.25	600	600
	21.5167	5.45	51.8833	103.517
	35.2167	10.0333	55.15	52.6
	26.5833	11.4	600	437.7
	19.9333	8.98333	600	600
	12.8	21.1	19.2667	25.3
	24.5167	12.8333
	24.2333	28.6333
	23.9333	3.55
	29.92	12.6667
figure 5d
	AR::Erα fl/fl		AR::Erα Nescre
	female	male	female	male
	47.7	52.3	61.43	38.57
	62.5	37.5	48.86	51.14
	56	45	68.67	31.33
	61.15	38.85	52.53	47.47
	44.02	55.98	55.79	44.21
	48.92	51.08	56.35	43.65
	58.27	41.73	50.3	49.7
	57.23	42.77
	54	46
	63.07	36.93
	54.5	44.6
figure 5e
	AR::Erα fl/fl	AR::Erα Nescre		AR::Erα fl/fl	AR::Erα Nescre
	800	450		85.316	29.325
	400	650		25	41.557
	752	215		31.823	2.83
	779	350		58.912	9.28
	698	590		40.665	29
	617	350		25.914	19.1
	601	215		26.75	13
	635			23.968
	700			61
	727			51
	500			42

## Sheet: figure 6
figure 6a
	Erα fl/fl	Erα Nescre
	526	410
	692	401
	521	626
	435	474
	391	632
	714	510
	521	801
	466	682
	367	274
	1144	417
	465	350
	509
	838
figure 6b
	Erα fl/fl	Erα Nescre		Erα fl/fl	Erα Nescre
	302	540		4.72	0
	54	540		2.57	0
	227	96		3.09	1.78
	9	540		1.91	0
	540	540		0	0
	313	540		26.64	0
	9	540		4.5	0
	540	540		0	0
	14	135		4.84	4.25
	540	540		0	0
	540	540		0	0
	540			0
	145			62.92
figure 6c
	Erα fl/fl	Erα Nescre
	892	1580
	1016	1595
	716	1292
	721	1311
	1106	717
	1066	564
	699	663
	1552	1110
	666	1104
	1315	1403
	931
figure 6d
	Erα fl/fl	Erα Nescre		Erα fl/fl	Erα Nescre
	7.16	19.89		70.35	32.39
	51.28	104.63		72.34	13.7
	3.47	165.32		17.22	71.11
	186.49	123.84		65.71	73.71
	308.22	59.18		46.64	82.42
	195.97	278.12		0.93	22.24
	26.56	90.77		113.38	58.35
	358.18	410.78		12.63	6.08
	6.41	3.34		2.77	70.27
	486.28	233.79		23.86	67.71
	232.36			43.34
figure 6e
	AR::Erα fl/fl	AR::Erα Nescre
	703	1404
	604	1118
	856	832
	906	846
	874	1527
	1639	1297
	496	913
	590
	552
	1057
	639
figure 6f
	AR::Erα fl/fl	AR::Erα Nescre		AR::Erα fl/fl	AR::Erα Nescre
	121.479	179.355		30.505	19.076
	900	900		0	0
	900	900		0	0
	369.735	345.955		3.072	8.423
	900	501.854		0	7.9652
	81.538	900		10.696	0
	900	900		0	0
	900			0
	900			0
	348.302			29.006
	900			0
	290.355			6.073
figure 6g
		test 1		test 2		test 3
		Erα fl/fl	Erα Nescre	Erα fl/fl	Erα Nescre	Erα fl/fl	Erα Nescre
		%	%	%	%	%	%
	aggressive	11	0	39	7	44	0
figure 6h
		test 1		test 2
		AR::Erα fl/fl	AR::Erα Nescre	AR::Erα fl/fl	AR::Erα Nescre
		%	%	%	%
	ejaculating	67	0	92	0

## Sheet: table 1
	number of mounts (M)		nulber of mounts with intromissions (MI		intromission ratio MI/M+MI		MI duration		MI interval		pelvic thrusts
	Erα fl/fl	Erα Nescre	Erα fl/fl	Erα Nescre	Erα fl/fl	Erα Nescre	Erα fl/fl	Erα Nescre	Erα fl/fl	Erα Nescre	Erα fl/fl	Erα Nescre
test 1	1	14	25	63	96.1538	81.8182	14.44	20.8889	35.4	108.5	516	1344
	1	23	41	69	97.619	75	12.3902	15.6522	25.4146	82.3297	565	1228
	1	37	41	54	97.619	59.3407	12.4146	18.4444	18.8049	59.4778	558	1255
	2	4	10	5	83.3333	55.5556	23.6	22.4	85.7273	104.125	317	169
	14	3	44	51	75.8621	94.4444	14.1136	23.0392	26.1053	55.1887	596	1478
	14	9	35	45	71.4286	83.3333	23.1143	12.6222	21.5	66.4151	1143	729
	13	18	38	85	74.5098	82.5243	9.92105	19.0588	46.48	60.8431	538	1605
	6	20	15	60	71.4286	75	30.8	12.8	70.85	68.9241	604	536
	5	15	11	29	68.75	65.9091	23.3636	16.7931	30	127.14	334	617
	7	9	6	64	46.1538	87.6712	15.5	14.3438	76.5833	75.5417	141	1301
test 2	1	4	8	33	88.8889	89.1892	19.435	25.0421	33.94	41.7669	194	837
	2	26	33	67	94.2857	72.043	11.0606	16.9754	30.3824	66.681	500	1308
	3	23	38	48	92.6829	67.6056	14.9234	13.5742	14.7227	62.0777	689	1107
	2	11	13	31	86.6667	73.8095	29.6154	26.3271	31.1429	104.509	456	1191
	0	4	18	39	100	90.6977	20.0556	25.0279	15.7647	39.6883	370	1322
	12	4	37	27	75.5102	87.0968	21.9443	13.6107	22.2512	68.017	1038	459
	16	24	27	87	62.7907	78.3784	13.3704	18.5223	19.5	64.8505	370	1652
	2	14	54	69	96.4286	83.1325	15.4169	15.4064	22.9362	54.0727	1187	783
	13	6	17	16	56.6667	72.7273	19.59	18.8813	7.99897	21.7571	412	309
	6	17	11	35	64.7059	67.3077	20.7273	22.714	29.1875	310.216	387	983

## Sheet: table 2
	seminal vesicle weight (%bw)		latency to mount		latency to intromission		latency to ejaculation		mating duration		number of mounts		number of mounts with intromission		number of pelvic thrusts		intromission ratio
	Erα fl/fl	Erα Nescre	Erα fl/fl	Erα Nescre	Erα fl/fl	Erα Nescre	Erα fl/fl	Erα Nescre	Erα fl/fl	Erα Nescre	Erα fl/fl	Erα Nescre	Erα fl/fl	Erα Nescre	Erα fl/fl	Erα Nescre	Erα fl/fl	Erα Nescre
	1.48365	1.60996	1.41	7.72	2.27	7.72	23.27	343.02	21.86	335.3	3	20	21	21	711	891	87.5	51.2195
	1.49901	1.4187	2.15	4.96	2.7	4.96	47.17	112.11	45.02	107.15	16	3	32	6	1320	356	66.6667	66.6667
	2.13561	2.36852	1.47	7.14	2.42	7.85	83.42	38.96	81.95	31.82	22	4	12	13	476	801	35.2941	76.4706
	0.905342	0.995313	2.94	6.38	4	6.38	91.81	244.03	88.87	237.65	4	14	15	35	780	1277	78.9474	71.4286
	1.07666	1.38289	3.37	54.69	3.37	58.72	17.33	67.97	13.96	13.28	6	3	9	5	569	245	60	62.5
	1.13333	1.65663	2.21	21.27	2.21	21.27	13.51	70	11.3	48.73	1	1	9	4	376	277	90	80
	1.39805	1.8547	3	14.93	3.8	14.93	10.47	245.51	7.47	230.58	15	3	8	5	400	377	34.7826	62.5
	1.6	1.48894	2		2		83.07		80		2		20		750		90.9091
	1.7	1.53347
		1.49521

## Sheet: table 3
	number of mounts (M)		number of mounts with intromissions (MI		intromission ratio MI/M+MI		MI duration		MI interval		pelvic thrusts
	AR::Erα fl/fl	AR::Erα Nescre	AR::Erα fl/fl	AR::Erα Nescre	AR::Erα fl/fl	AR::Erα Nescre	AR::Erα fl/fl	AR::Erα Nescre	AR::Erα fl/fl	AR::Erα Nescre	AR::Erα fl/fl	AR::Erα Nescre
test 1	2	7	24	14	92.3077	66.6667	28.591	14.979	31.393	45.6645	645	148
	24	7	29	6	54.717	46.1538	21.667	26.943	22.8585	2986.53	779	101
	8	8	19	15	70.3704	65.2174	36.69	16.302	22.8423	130.385	744	204
	1	22	32	27	96.9697	55.102	14.23	16.033	31.7391	59.9187	627	413
	11	5	21	6	65.625	54.5455	10.786	19.375	60.8544	3588.38	270	69
	8	0	23	0	74.1935	0	30.41	0	29.8521	36000	659	0
	10	11	20	4	66.6667	26.6667	25.172	40.719	23.8811	70.9375	681	140
	6		14		70		21.641		24.4751		353
	5		10		66.6667		33.742		79.7556		417
	4		25		86.2069		21.785		31.8349		564
	12		14		53.8462		27.13		56.607		538
test 2	14	38	13	39	48.1481	50.6494	37.842	11.419	34.425	467.824	696	261
	13	51	19	6	59.375	10.5263	22.538	9.834	19.5735	641.804	593	29
	2	14	5	27	71.4286	65.8537	42.395	31.383	19.1707	134.091	297	759
	1	19	18	32	94.7368	62.7451	20.296	17.111	22.4821	52.1692	498	452
	5	73	14	38	73.6842	34.2342	19.254	18.581	18.4694	232.326	269.55	611
	5	16	11	20	68.75	55.5556	31.112	13.285	22.7844	1020.98	371	241
	15	5	10	4	40	44.4444	27.982	52.65	10.799	163.425	405	147
	5		31		86.1111		16.65		21.4243		646
	9		20		68.9655		14.684		50.8689		414
	1		3		75		53.55		17.45		221
	4		12		75		27.35		28.7864		466

## Sheet: supplementary figure 2
sup figure 2a
	Erα fl/fl	Erα Nescre
	1150	1378
	1299	1258
	1258	1945
	1195	995
	1364	1539
	1643	1290
	1185	1710
	1936	1802
	1700	1322
		1867
sup figure 2b
	Erα fl/fl	Erα Nescre		Erα fl/fl	Erα Nescre
	27	428		58.19	24.49
	210	427		17.67	32.38
	475	368		27.13	12.56
	361	44		18.25	60.68
	254	210		33.57	8.06
	211	302		19.14	14.74
	194	81		41.38	53.18
	247	85		45	4
	249	296		15	54.48
		249			30

[truncated: 4 more sheets: supplementary figure 3, supplementary figure 4, supplementary table 1, supplementary table 2]
